# Supplementary material for: Electrochemical cascade access to hetero[8]circulenes as potent organophotocatalysts for diverse C–X bond formations
Source: Nat Commun. 2025 Jul 1;16:5682. doi: 10.1038/s41467-025-60889-w (PMC12216941; doi:10.1038/s41467-025-60889-w)
Supplement: Supplementary file 3 — Source Data [file 41467_2025_60889_MOESM3_ESM.xlsx]

## Sheet: 1b
1b
			# opt freq ub3lyp/6-31+g(d,p) scrf=(iefpcm,solvent=dichloromethane) geom=connectivity iop(3/124=40)
			Charge = 0, Multiplicity = 1, Point group = C1
			Electronic Energy = -1938.279129 Hartree
			Number of imaginary frequencies = 0
			Sum of electronic and zero-point Energies = -1937.953527 Hartree
			Sum of electronic and thermal Energies = -1937.927580 Hartree
			Sum of electronic and thermal Enthalpies = -1937.926635 Hartree
			Sum of electronic and thermal Free Energies = -1938.013386 Hartree
	Cartesian Coordinates					Cartesian Coordinates
		X		Y	Z			X	Y	Z
C		2.69691		1.21647	-0.163268		C	1.29502	1.06639	-0.350455
C		1.02259		-0.354564	-0.289772		C	2.26064	-0.996317	-0.069354
N		3.26767		-0.047195	0.005147		C	-0.162644	-1.14366	-0.388011
C		-0.0404		-2.56947	-0.24451		C	1.24116	-3.15728	-0.008074
C		2.38164		-2.39653	0.081054		C	3.31919	2.46656	-0.189867
C		2.52549		3.5903	-0.391774		C	1.13366	3.4629	-0.566782
C		0.510632		2.21804	-0.550386		C	4.65188	-0.309796	0.204322
C		5.30724		0.229264	1.3163		C	6.66817	-0.020058	1.50289
C		7.36877		-0.817707	0.592956		C	6.70619	-1.35998	-0.512282
C		5.34945		-1.09999	-0.715249		C	-1.45017	-0.598737	-0.617477
C		-2.53625		-1.43704	-0.694826		C	-2.44749	-2.83201	-0.563375
C		-1.20033		-3.37903	-0.33862		O	0.433215	4.63264	-0.756116
O		-3.79943		-0.862406	-1.0055		S	-4.90294	-0.627297	0.171876
O		-4.59997		-1.42373	1.35116		C	-4.54933	1.1729	0.610508
O		-6.20013		-0.641997	-0.482221		F	-5.46775	1.57783	1.4896
F		-4.61527		1.92757	-0.487149		F	-3.33363	1.27974	1.15244
H		1.30053		-4.23538	0.104331		H	3.34741	-2.85265	0.26521
H		4.3907		2.56384	-0.05813		H	2.96691	4.58059	-0.418383
H		-0.561903		2.16013	-0.693948		H	4.74991	0.830808	2.02646
H		7.17712		0.400239	2.36448		H	8.42521	-1.01515	0.744155
H		7.24642		-1.97609	-1.22405		H	4.8308	-1.49833	-1.58086
H		-1.59242		0.464246	-0.74175		H	-3.336	-3.44703	-0.639991
H		-1.09643		-4.45448	-0.232174		H	-0.506895	4.44023	-0.877695

## Sheet: 1b′
1b’
	# opt freq ub3lyp/6-31+g(d,p) scrf=(iefpcm,solvent=dichloromethane)geom=connectivity iop(3/124=40)
	Charge = 0, Multiplicity = 1, Point group = C1
	Electronic Energy = -977.449738 Hartree
	Number of imaginary frequencies = 0
	Sum of electronic and zero-point Energies = -977.141889 Hartree
	Sum of electronic and thermal Energies = -977.124216 Hartree
	Sum of electronic and thermal Enthalpies = -977.123272 Hartree
	Sum of electronic and thermal Free Energies = -977.188353 Hartree
		Cartesian Coordinates				Cartesian Coordinates
			X	Y	Z			X	Y	Z
C			1.0837	3.5703	-0.11016		C	-0.317575	3.70634	-0.101343
C			-1.15567	2.5952	-0.062306		C	-0.583578	1.30931	-0.022966
C			0.834793	1.19293	-0.019243		C	1.67131	2.30999	-0.07148
C			-1.10967	-0.040722	0.004203		C	0.004206	-0.906773	0.022644
N			1.17541	-0.160863	0.008241		C	-2.42905	-0.593339	0.027529
C			-2.55464	-2.02456	0.077167		C	-1.38549	-2.84752	0.109344
C			-0.119731	-2.31346	0.084708		C	-3.61658	0.182653	0.005428
C			-4.86316	-0.415188	0.028298		C	-4.98542	-1.82183	0.075342
C			-3.84841	-2.60532	0.099135		C	2.49831	-0.681258	0.005685
C			3.38285	-0.335752	1.03331		C	4.68526	-0.838407	1.02257
C			5.10003	-1.69761	0.000405		C	4.20936	-2.04631	-1.01934
C			2.91127	-1.53218	-1.02545		O	-0.807002	4.99385	-0.137376
H			1.69632	4.4645	-0.14889		H	-2.22979	2.73967	-0.067159
H			2.75009	2.2041	-0.082749		H	-1.51553	-3.92474	0.156894
H			0.75881	-2.94753	0.115134		H	-3.55122	1.26194	-0.031683
H			-5.75547	0.20336	0.009599		H	-5.96855	-2.28164	0.093038
H			-3.92981	-3.6884	0.136327		H	3.04551	0.315181	1.83289
H			5.37111	-0.567269	1.81901		H	6.11097	-2.09254	-0.001611
H			4.52703	-2.70931	-1.81792		H	2.21997	-1.77995	-1.82397
H			-1.77403	4.97891	-0.128475

## Sheet: (1b′)+.
[1b’]l+
		# opt freq ub3lyp/6-31+g(d,p) scrf=(iefpcm,solvent=dichloromethane) geom=connectivity iop(3/124=40)
		Charge = 1, Multiplicity = 2, Point group = C1
		Electronic Energy = -977.247282 Hartree
		Number of imaginary frequencies = 0
		Sum of electronic and zero-point Energies = -976.939331 Hartree
		Sum of electronic and thermal Energies = -976.921739 Hartree
		Sum of electronic and thermal Enthalpies = -976.920794 Hartree
		Sum of electronic and thermal Free Energies = -976.986047 Hartree
	Cartesian Coordinates				Cartesian Coordinates
			X	Y		Z		X	Y	Z
C			1.1951	3.54268		-0.122254	C	-0.214029	3.70641	-0.102841
C			-1.1029	2.6		-0.065927	C	-0.571363	1.3266	-0.032378
C			0.860125	1.17759		-0.037422	C	1.7411	2.27905	-0.097253
C			-1.12695	-0.026186		-0.013326	C	-0.033723	-0.90342	-0.012735
N			1.16149	-0.152186		-0.027211	C	-2.44577	-0.549012	0.026655
C			-2.58406	-1.98679		0.06302	C	-1.43245	-2.82151	0.075392
C			-0.154676	-2.30235		0.045377	C	-3.62263	0.246902	0.038773
C			-4.86881	-0.338881		0.074645	C	-5.00584	-1.75009	0.102681
C			-3.88661	-2.55216		0.09797	C	2.47489	-0.705915	-0.002256
C			3.3515	-0.339695		1.025	C	4.63598	-0.8818	1.04297
C			5.03445	-1.77897		0.047297	C	4.147	-2.13811	-0.972601
C			2.85976	-1.60407		-1.00363	O	-0.665498	4.96613	-0.13474
H			1.81925	4.42668		-0.16815	H	-2.16887	2.78675	-0.075753
H			2.81368	2.13368		-0.130302	H	-1.57348	-3.89652	0.116998
H			0.716322	-2.94477		0.072378	H	-3.54641	1.32534	0.020662
H			-5.75617	0.285594		0.08223	H	-5.99561	-2.19342	0.130145
H			-3.98344	-3.63314		0.123448	H	3.02021	0.336093	1.80568
H			5.32015	-0.610268		1.83961	H	6.03443	-2.19916	0.066544
H			4.45826	-2.82825		-1.74934	H	2.17037	-1.85814	-1.80079
H			-1.63572	5.00422		-0.127843

## Sheet: (1b′)-
[1b’]-
			# opt freq ub3lyp/6-31+g(d,p) scrf=(iefpcm,solvent=dichloromethane) geom=connectivity iop(3/124=40)
			Charge = -1, Multiplicity = 1, Point group = C1
			Electronic Energy = -976.957477 Hartree
			Number of imaginary frequencies = 0
			Sum of electronic and zero-point Energies = -976.662937 Hartree
			Sum of electronic and thermal Energies = -976.645666 Hartree
			Sum of electronic and thermal Enthalpies = -976.644722 Hartree
			Sum of electronic and thermal Free Energies = -976.708924 Hartree
	Cartesian Coordinates					Cartesian Coordinates
		X		Y	Z			X	Y	Z
C		1.07765		3.60235	-0.128281		C	-0.353105	3.81185	-0.111977
C		-1.1575		2.63212	-0.066208		C	-0.580736	1.35	-0.02612
C		0.834714		1.22095	-0.026514		C	1.66598	2.34356	-0.09015
C		-1.10927		-0.006018	-0.004258		C	-0.000755	-0.88426	0.002668
N		1.17392		-0.146918	-0.013333		C	-2.42983	-0.551136	0.027507
C		-2.57268		-1.98299	0.078984		C	-1.41168	-2.81596	0.107378
C		-0.141404		-2.28859	0.073042		C	-3.61202	0.236795	0.013665
C		-4.8651		-0.347468	0.044302		C	-5.0029	-1.75323	0.09174
C		-3.87313		-2.54853	0.108601		C	2.48712	-0.671587	-0.000391
C		3.40296		-0.244749	0.971085		C	4.70167	-0.755568	0.976386
C		5.09215		-1.70482	0.026155		C	4.17561	-2.13331	-0.938825
C		2.8806		-1.61216	-0.962177		H	1.7075	4.48764	-0.17448
H		-2.23234		2.77122	-0.072058		H	2.74662	2.23892	-0.112021
H		-1.54888		-3.89235	0.160503		H	0.729976	-2.93285	0.104027
H		-3.5303		1.31475	-0.023505		H	-5.75068	0.281348	0.031515
H		-5.99091		-2.20304	0.115432		H	-3.96607	-3.63115	0.146773
H		3.08856		0.475715	1.7182		H	5.40545	-0.419398	1.73178
H		6.10124		-2.1047	0.03652		H	4.4718	-2.86363	-1.68572
H		2.17531		-1.92026	-1.72652		O	-0.859359	5.00533	-0.1446

## Sheet: (1b′)+. & ClO4-
[1b’]l+ & ClO4−
			# opt freq ub3lyp/6-31+g(d,p) scrf=(iefpcm,solvent=dichloromethane) geom=connectivity iop(3/124=40)
			Charge = 0, Multiplicity = 2, Point group = C1
			Electronic Energy = -1738.180222 Hartree
			Number of imaginary frequencies = 0
			Sum of electronic and zero-point Energies = -1737.856755 Hartree
			Sum of electronic and thermal Energies = -1737.834118 Hartree
			Sum of electronic and thermal Enthalpies = -1737.833174 Hartree
			Sum of electronic and thermal Free Energies = -1737.912136 Hartree
	Cartesian Coordinates					Cartesian Coordinates
		X		Y	Z			X	Y	Z
C		-1.40859		-1.18421	0.090992		C	-0.196275	-0.407034	0.170558
C		-0.604216		0.994433	0.107495		C	-2.00101	0.997582	0.006946
N		-2.46776		-0.337466	-0.0067		C	0.099767	2.22913	0.15004
C		-0.687455		3.43763	0.107096		C	-2.10648	3.37047	0.024884
C		-2.77897		2.16658	-0.025289		C	-1.40927	-2.59851	0.084351
C		-0.201485		-3.24069	0.194582		C	1.00945	-2.4911	0.304361
C		1.01138		-1.06452	0.282216		C	-3.83972	-0.723254	-0.084728
C		-4.3942		-1.4946	0.941066		C	-5.73428	-1.87324	0.856154
C		-6.50828		-1.47774	-0.238727		C	-5.94227	-0.702431	-1.25583
C		-4.60246		-0.321226	-1.18539		O	2.12524	-3.1902	0.416882
C		1.513		2.33803	0.226735		C	2.12015	3.57514	0.265862
C		1.34969		4.76409	0.231927		C	-0.023566	4.69303	0.152199
H		-2.66772		4.29913	0.003367		H	-3.85972	2.12416	-0.079449
H		-2.33483		-3.15328	-0.008159		H	-0.133694	-4.32186	0.196482
H		1.95599		-0.54096	0.343993		H	-3.78811	-1.77482	1.79558
H		-6.17336		-2.46876	1.64946		H	-7.55083	-1.77205	-0.299142
H		-6.54023		-0.400116	-2.10898		H	-4.14654	0.2634	-1.97669
H		2.94778		-2.6208	0.506677		H	2.1312	1.45176	0.239456
H		3.20224		3.63688	0.319659		H	1.84573	5.72865	0.265252
H		-0.621853		5.59884	0.122009		Cl	4.86821	-0.89015	-0.274688
O		4.6248		-1.51575	-1.6082		O	6.32295	-0.6941	-0.031904
O		4.13774		0.413447	-0.173657		O	4.32167	-1.82348	0.809643

## Sheet: 2
2
			# opt freq ub3lyp/6-31+g(d,p) scrf=(iefpcm,solvent=dichloromethane) geom=connectivity iop(3/124=40)
			Charge = 0, Multiplicity = 1, Point group = C2
			Electronic Energy = -536.381585 Hartree
			Number of imaginary frequencies = 0
			Sum of electronic and zero-point Energies = -536.226237 Hartree
			Sum of electronic and thermal Energies = -536.216972 Hartree
			Sum of electronic and thermal Enthalpies = -536.216028 Hartree
			Sum of electronic and thermal Free Energies = -536.259653 Hartree
	Cartesian Coordinates					Cartesian Coordinates
		X		Y	Z			X	Y	Z
C		1.1e-05		2.42945	-0.429615		C	1.9e-05	2.43769	0.988722
C		1.1e-05		1.24523	1.67493		C	0	0	0.991063
C		0		0	-0.442635		C	0	1.24183	-1.13294
C		-1.1e-05		-1.24523	1.67493		C	-1.9e-05	-2.43769	0.988722
C		-1.1e-05		-2.42945	-0.429615		C	0	-1.24183	-1.13294
O		0		-3.65826	-1.0376		O	0	3.65826	-1.0376
H		3.5e-05		3.39032	1.50754		H	1.6e-05	1.24606	2.76134
H		-1e-05		1.24629	-2.22014		H	-1.6e-05	-1.24606	2.76134
H		-3.5e-05		-3.39032	1.50754		H	1e-05	-1.24629	-2.22014
H		-0.000112		-3.55415	-1.9998		H	0.000112	3.55415	-1.9998

## Sheet: Int-SI
Int-SI
			# opt freq ub3lyp/6-31+g(d,p) scrf=(iefpcm,solvent=dichloromethane) geom=connectivity iop(3/124=40)
			Charge = 0, Multiplicity = 2, Point group = C1
			Electronic Energy = -976.817807 Hartree
			Number of imaginary frequencies = 0
			Sum of electronic and zero-point Energies = -976.522223 Hartree
			Sum of electronic and thermal Energies = -976.504908 Hartree
			Sum of electronic and thermal Enthalpies = -976.503964 Hartree
			Sum of electronic and thermal Free Energies = -976.569116 Hartree
	Cartesian Coordinates					Cartesian Coordinates
		X	Y	Z			X	Y	Z
C		1.20876	3.5689	-0.113792	C		-0.231014	3.79582	-0.095662
C		-1.10568	2.64103	-0.058792	C		-0.575944	1.36289	-0.031129
C		0.853615	1.20786	-0.037921	C		1.74261	2.30586	-0.08825
C		-1.13109	0.015183	-0.004558	C		-0.03977	-0.866842	0.004573
N		1.15521	-0.12939	-0.017041	C		-2.45761	-0.509962	0.024748
C		-2.60441	-1.9405	0.067421	C		-1.45156	-2.78194	0.086315
C		-0.174894	-2.26794	0.05756	C		-3.63007	0.28944	0.015324
C		-4.88415	-0.288267	0.043746	C		-5.02935	-1.6946	0.083724
C		-3.90916	-2.49945	0.095199	C		2.46818	-0.688766	-0.00118
C		3.31656	-0.425885	1.07797	C		4.60249	-0.969404	1.08608
C		5.02935	-1.78033	0.030318	C		4.17035	-2.04379	-1.041
C		2.88759	-1.49358	-1.06418	O		-0.7048	4.97079	-0.117434
H		1.84626	4.44563	-0.152798	H		-2.16976	2.83925	-0.05761
H		2.8146	2.14384	-0.107323	H		-1.5985	-3.85693	0.126926
H		0.695444	-2.91315	0.077158	H		-3.54461	1.36743	-0.015698
H		-5.76666	0.343897	0.035096	H		-6.02064	-2.13597	0.105661
H		-4.00992	-3.58073	0.126863	H		2.96629	0.190192	1.89927
H		5.26532	-0.766051	1.92086	H		6.02767	-2.20565	0.042365
H		4.50005	-2.66985	-1.86376	H		2.21753	-1.67684	-1.89734

## Sheet: Int-SI & 2
Int-SI & 2
			# opt freq ub3lyp/6-31+g(d,p) scrf=(iefpcm,solvent=dichloromethane) geom=connectivity iop(3/124=40)
			Charge = 0, Multiplicity = 2, Point group = C1
			Electronic Energy = -1513.192361 Hartree
			Number of imaginary frequencies = 0
			Sum of electronic and zero-point Energies = -1512.739070 Hartree
			Sum of electronic and thermal Energies = -1512.711288 Hartree
			Sum of electronic and thermal Enthalpies = -1512.710344 Hartree
			Sum of electronic and thermal Free Energies = -1512.797607 Hartree
	Cartesian Coordinates					Cartesian Coordinates
		X		Y	Z			X	Y	Z
C		0.619541		-3.49792	-1.03904		C	-0.745304	-3.10931	-1.34866
C		-1.04592		-1.69931	-1.47655		C	-0.071907	-0.752557	-1.22058
C		1.25276		-1.19644	-0.888908		C	1.59873	-2.56543	-0.805395
C		-0.051773		0.700662	-1.12446		C	1.25299	1.06015	-0.755208
N		2.03672		-0.101547	-0.629653		C	-1.03889	1.71512	-1.2916
C		-0.637772		3.07622	-1.05931		C	0.710789	3.37753	-0.706903
C		1.66145		2.3932	-0.557887		C	-2.38477	1.46004	-1.65647
C		-3.29667		2.48917	-1.77079		C	-2.90727	3.82764	-1.53023
C		-1.60201		4.11047	-1.18517		C	3.4325	-0.127659	-0.338313
C		4.31167		-0.733836	-1.24154		C	5.67694	-0.765697	-0.953315
C		6.16179		-0.181361	0.220638		C	5.27612	0.432321	1.11145
C		3.90702		0.457189	0.839638		O	-1.66399	-3.98795	-1.44448
H		0.82705		-4.55954	-0.960419		H	-2.0657	-1.43726	-1.72174
H		2.60756		-2.86294	-0.542526		H	0.98385	4.41689	-0.551602
H		2.68338		2.63333	-0.291184		H	-2.71147	0.44406	-1.82767
H		-4.32458		2.26758	-2.04073		H	-3.6352	4.62775	-1.62045
H		-1.29117		5.13542	-1.0026		H	3.92784	-1.16387	-2.16041
H		6.36083		-1.23706	-1.65166		H	7.22464	-0.202582	0.438856
H		5.64754		0.885845	2.02481		H	3.2085	0.911681	1.53311
C		-3.37909		-2.13683	0.700802		C	-4.20302	-0.982697	0.66278
C		-3.72329		0.216596	1.13938		C	-2.40939	0.325808	1.66713
C		-1.6078		-0.856179	1.76763		C	-2.13163	-2.08693	1.29727
C		-1.84444		1.56937	2.05341		C	-0.556168	1.6512	2.52955
C		0.219663		0.472253	2.65099		C	-0.286181	-0.755162	2.27562
O		1.49083		0.630506	3.14619		O	-3.84896	-3.2734	0.098405
H		-5.18659		-1.05856	0.211282		H	-4.33533	1.11113	1.07393
H		-1.51998		-2.98154	1.3493		H	-2.44064	2.47091	1.94795
H		-0.115212		2.60144	2.8099		H	0.326809	-1.65	2.34627
H		1.9077		-0.235629	3.26095		H	-3.11219	-3.68517	-0.414525

## Sheet: Int-SIIa
Int-SIIa
			# opt freq ub3lyp/6-31+g(d,p) scrf=(iefpcm,solvent=dichloromethane) iop(3/124=40)
			Charge = 0, Multiplicity = 2, Point group = C1
			Electronic Energy = -1513.159459 Hartree
			Number of imaginary frequencies = 0
			Sum of electronic and zero-point Energies = -1512.705868 Hartree
			Sum of electronic and thermal Energies = -1512.678742 Hartree
			Sum of electronic and thermal Enthalpies = -1512.677797 Hartree
			Sum of electronic and thermal Free Energies = -1512.763105 Hartree
	Cartesian Coordinates					Cartesian Coordinates
		X		Y	Z			X	Y	Z
C		-0.91245		3.64372	-0.531074		C	0.487871	3.38743	-0.708608
C		0.990947		1.95944	-0.761114		C	-0.065111	0.935902	-0.901292
C		-1.39766		1.28382	-0.658587		C	-1.82999	2.61894	-0.472489
C		-0.022716		-0.48046	-1.06449		C	-1.34815	-0.951731	-0.866545
N		-2.17527		0.128851	-0.636551		C	1.02002	-1.42608	-1.34054
C		0.674151		-2.81865	-1.33783		C	-0.680315	-3.22787	-1.10992
C		-1.68981		-2.32166	-0.891035		C	2.35652	-1.06148	-1.61819
C		3.32458		-2.0199	-1.85476		C	2.99411	-3.39124	-1.82266
C		1.69006		-3.77781	-1.57277		C	-3.56025	0.06392	-0.299135
C		-3.93695		-0.499731	0.923679		C	-5.29116	-0.562908	1.25758
C		-6.25642		-0.053274	0.382921		C	-5.86815	0.517305	-0.832878
C		-4.51651		0.571393	-1.18177		O	1.33905	4.32392	-0.696152
C		1.9035		1.79366	0.699487		C	1.66434	0.507365	1.42765
C		2.68967		-0.471492	1.52894		C	4.00713	-0.168698	1.06483
C		4.30865		1.07516	0.515136		C	3.3259	2.04269	0.355454
C		0.405362		0.249783	1.97496		C	0.120875	-0.988969	2.54538
C		1.10774		-1.98712	2.60437		C	2.37565	-1.71788	2.11559
O		-1.15079		-1.18884	3.01924		O	3.64256	3.21621	-0.219995
H		-1.22093		4.67697	-0.416542		H	1.74685	1.88814	-1.54331
H		-2.88022		2.82897	-0.297008		H	-0.903373	-4.29074	-1.12287
H		-2.71319		-2.6409	-0.729068		H	2.6378	-0.017151	-1.62922
H		4.34603		-1.71271	-2.05599		H	3.76075	-4.139	-2.00071
H		1.42424		-4.83143	-1.55871		H	-3.1698	-0.865782	1.59883
H		-5.59095		-0.999679	2.20501		H	-7.30769	-0.098799	0.649152
H		-6.61529		0.912901	-1.51342		H	-4.19963	0.997921	-2.12777
H		1.51708		2.6256	1.29436		H	4.77996	-0.925089	1.15261
H		5.31715		1.30762	0.187857		H	-0.381208	0.994763	1.9245
H		0.877477		-2.95725	3.0363		H	3.14723	-2.47983	2.17459
H		-1.22728		-2.07623	3.39734		H	2.80672	3.74788	-0.416658

## Sheet: (Int-SIIa)+
[Int-SIIa]+
			# opt freq ub3lyp/6-31+g(d,p) scrf=(iefpcm,solvent=dichloromethane) geom=connectivity iop(3/124=40)
			Charge = 1, Multiplicity = 1, Point group = C1
			Electronic Energy = -1513.009703 Hartree
			Number of imaginary frequencies = 0
			Sum of electronic and zero-point Energies = -1512.553643 Hartree
			Sum of electronic and thermal Energies = -1512.527014 Hartree
			Sum of electronic and thermal Enthalpies = -1512.526070 Hartree
			Sum of electronic and thermal Free Energies = -1512.610473 Hartree
	Cartesian Coordinates					Cartesian Coordinates
		X		Y	Z			X	Y	Z
C		-1.01462		3.65213	-0.30924		C	0.376916	3.40545	-0.519867
C		0.902503		1.9665	-0.658571		C	-0.170458	0.936957	-0.769067
C		-1.49468		1.28645	-0.495264		C	-1.91848	2.61689	-0.260627
C		-0.138538		-0.462674	-0.999435		C	-1.46541	-0.934475	-0.794365
N		-2.2784		0.138036	-0.505204		C	0.895612	-1.39894	-1.33995
C		0.545732		-2.78743	-1.37123		C	-0.80906	-3.20031	-1.12862
C		-1.81266		-2.30381	-0.864042		C	2.21865	-1.02516	-1.65756
C		3.17839		-1.97711	-1.9541		C	2.84687	-3.34639	-1.94584
C		1.54934		-3.73982	-1.66708		C	-3.67186	0.071458	-0.191361
C		-4.07305		-0.563674	0.987028		C	-5.43274	-0.631622	1.29531
C		-6.3769		-0.057029	0.438397		C	-5.96316	0.582108	-0.733852
C		-4.60595		0.642367	-1.05818		O	1.22543	4.33741	-0.519485
C		1.92206		1.76373	0.592477		C	1.8301	0.442081	1.31563
C		2.96779		-0.403354	1.40209		C	4.21693	0.046159	0.895185
C		4.40029		1.2769	0.296185		C	3.30766	2.13538	0.125643
C		0.642492		0.04987	1.90816		C	0.536448	-1.21787	2.50107
C		1.64015		-2.08756	2.54677		C	2.84646	-1.66879	2.01785
O		-0.672499		-1.54755	3.00625		O	3.47388	3.26959	-0.479347
H		-1.32473		4.67828	-0.15281		H	1.51141	1.9549	-1.56802
H		-2.96495		2.81828	-0.054795		H	-1.03467	-4.2613	-1.17527
H		-2.83419		-2.6265	-0.700764		H	2.49452	0.021208	-1.67974
H		4.19052		-1.66503	-2.19114		H	3.60486	-4.08929	-2.17216
H		1.28229		-4.79255	-1.68025		H	-3.32478	-0.988504	1.64846
H		-5.75261		-1.12467	2.20749		H	-7.4327	-0.107103	0.684182
H		-6.69466		1.02592	-1.40111		H	-4.27084	1.11871	-1.97349
H		1.64433		2.53298	1.32475		H	5.0713	-0.61808	0.989889
H		5.3706		1.59091	-0.068953		H	-0.233415	0.686739	1.89693
H		1.54417		-3.06665	3.00492		H	3.71538	-2.31631	2.07097
H		-0.657833		-2.43878	3.38672		H	2.5695	3.81444	-0.539962

[truncated: 470 more sheets: (Int-SIIa)+ & ClO4-, Int-SIIb, (Int-SIIb)+, (Int-SIIb)+ & ClO4-, Int-SIIc, (Int-SIIc)+, Int-SIId, (Int-SIId)+, Int-SIIIa, Int-SIIIb, Int-SIVa, Int-SIVb, (Int-SVa)+, (Int-SVa)+& ClO4-, (Int-SVb)+, Helicene, (Hel)+., (Hel)-, Hel-OTf, (Hel-OTf)+. …]
